# Supplementary material for: A Unified Histopathological Framework of Liver Fibrogenesis in Chronic Viral Hepatitis B, C and Coinfection
Source: Diseases. 2026 May 8;14(5):165. doi: 10.3390/diseases14050165 (PMC13205463; doi:10.3390/diseases14050165)
Supplement: Supplementary file 1 [file diseases-14-00165-s001.zip]

Archive with 1 entries (1 files):
- diseases-4272763-supplementary.pdf
